# Supplementary material for: Expression of poplar sex-determining gene affects plant drought tolerance and the underlying molecular mechanism
Source: Hortic Res. 2025 Mar 5;12(6):uhaf066. doi: 10.1093/hr/uhaf066 (PMC12038252; doi:10.1093/hr/uhaf066)
Supplement: Web_Material_uhaf066 [file web_material_uhaf066.zip]

Archive with 9 entries (9 files):
- Figure S1.pdf
- Figure S2.pdf
- Figure S3.pdf
- Figure S4.pdf
- Figure S5.pdf
- Figure S6.pdf
- Figure S7.pdf
- Supplementary Figure_Marked.docx
- Supplementary Table Marked.docx
